# Supplementary material for: Inhibition of Clinical MRSA Isolates by Coagulase Negative Staphylococci of Human Origin
Source: Antibiotics (Basel). 2024 Apr 8;13(4):338. doi: 10.3390/antibiotics13040338 (PMC11047365; doi:10.3390/antibiotics13040338)
Supplement: Supplementary file 1 [file antibiotics-13-00338-s001.zip]

Archive with 1 entries (1 files):
- antibiotics-2926133-supplementary.pdf
